# Supplementary material for: MicroRNA signature of cis-platin resistant vs. cis-platin sensitive ovarian cancer cell lines
Source: J Ovarian Res. 2011 Sep 22;4:17. doi: 10.1186/1757-2215-4-17 (PMC3205057; doi:10.1186/1757-2215-4-17)
Supplement: Additional file 1 — List of pathways affected by the targets of selected miRNAs. We used KEGG pathway analysis to identify the targets for the selected miRNAs from our analysis and the pathways affected by these targets. The p-values given for each miRNA corresponds to the number of targets involved in that particular pathway against total number of molecules or genes present in each pathway. [file 1757-2215-4-17-S1.XLSX]

## Sheet: Sheet1
KEGG Pathway	# of Genes (Union)	-ln(p-value) (Union)	# of Genes (miR-300_microT_4)	-ln(p-value) (miR-300_microT_4)	# of Genes (miR-193b_microT_4)	-ln(p-value) (miR-193b_microT_4)	# of Genes (miR-642_microT_4)	-ln(p-value) (miR-642_microT_4)	# of Genes (miR-625_microT_4)	-ln(p-value) (miR-625_microT_4)	# of Genes (miR-20b_microT_4)	-ln(p-value) (miR-20b_microT_4)	# of Genes (let-7c_microT_4)	-ln(p-value) (let-7c_microT_4)	# of Genes (miR-542-3p_microT_4)	-ln(p-value) (miR-542-3p_microT_4)
MAPK signaling pathway	73	19.51	24	4.23	8	2.79	4	0.75	0	-	32	15.17	22	8.89	7	1.88
TGF-beta signaling pathway	35	19.06	17	14.45	0	-	0	-	1	0.31	13	7.74	9	4.7	3	1.08
Axon guidance	42	16.85	17	7.89	5	2.76	3	1.47	1	0.1	21	17.16	6	0.2	3	0.42
Focal adhesion	54	12.88	20	4.63	6	1.96	3	0.46	2	1.27	22	8.08	16	5.71	8	5.16
Regulation of actin cytoskeleton	56	11.83	21	4.51	6	1.63	3	0.33	0	-	23	7.86	9	0.06	4	0.17
Adherens junction	26	11.79	16	17.6	2	0.29	1	0.22	0	-	6	0.82	6	2.06	1	0.33
Renal cell carcinoma	25	11.46	9	3.64	1	0.34	1	0.19	1	0.52	14	15	1	0.87	5	7.15
Pancreatic cancer	26	11.41	9	3.19	4	3.54	2	1.03	0	-	14	13.66	7	3.29	1	0.31
Ubiquitin mediated proteolysis	39	11.23	18	8.5	4	1.19	2	0.18	4	12.75	14	4.4	6	0.09	5	2.67
Melanoma	25	10.33	8	2.18	4	3.61	2	1.06	1	0.49	13	11.46	8	5.04	2	0.33
Chronic myeloid leukemia	26	10.32	8	1.87	3	1.42	3	3.19	0	-	14	12.76	8	4.54	2	0.26
Bladder cancer	17	9.77	1	0.7	3	3.64	1	0.1	0	-	13	25.34	6	5.63	2	1.2
Wnt signaling pathway	41	9.75	22	12.49	5	1.99	1	0.06	1	0	15	4.19	9	1.34	5	2.13
Prostate cancer	28	9.13	8	1.14	5	4.78	4	5.45	1	0.32	15	11.91	7	2.13	3	1.11
Ribosome	1	7.84	0	-	1	0.14	0	-	0	-	0	-	0	-	0	-
Glioma	21	7.61	5	0.31	5	7.6	2	1.31	1	0.59	13	13.96	7	4.28	2	0.49
mTOR signaling pathway	17	7.6	5	1.15	0	-	2	2.03	1	0.9	10	11.21	5	2.78	3	3.25
Circadian rhythm	7	6.85	3	3.04	0	-	1	1.19	0	-	4	7.04	1	0.04	1	0.66
Colorectal cancer	25	6.56	12	5.71	4	2.75	2	0.76	0	-	9	2.62	7	2.32	1	0.12
Starch and sucrose metabolism	1	6.55	0	-	0	-	0	-	0	-	0	-	1	0.87	0	-
Oxidative phosphorylation	6	6.35	3	1.76	1	0.23	1	0.3	0	-	1	3.16	0	-	0	-
Notch signaling pathway	14	5.83	8	7.16	1	0.16	0	-	0	-	1	0.5	4	1.93	1	0.14
Insulin signaling pathway	33	4.37	11	0.93	4	1.01	2	0.11	0	-	18	8.77	8	0.92	2	0.23
Tyrosine metabolism	2	4.29	1	1.3	0	-	0	-	0	-	0	-	1	0.58	0	-
Androgen and estrogen metabolism	1	4.17	0	-	0	-	0	-	0	-	0	-	1	0.27	0	-
Valine, leucine and isoleucine degradation	1	3.84	0	-	0	-	0	-	0	-	1	0.62	0	-	0	-
Small cell lung cancer	22	3.83	6	0.14	6	8.03	2	0.76	0	-	11	5.12	6	1.31	1	0.12
Glycolysis / Gluconeogenesis	3	3.75	1	1.46	1	0.48	0	-	0	-	1	1.28	0	-	0	-
Histidine metabolism	1	3.73	1	0.7	0	-	0	-	0	-	0	-	0	-	0	-
N-Glycan biosynthesis	1	3.62	0	-	0	-	0	-	0	-	0	-	1	0.13	0	-
Type II diabetes mellitus	12	3.62	3	0.06	1	0.14	1	0.14	0	-	5	2.21	6	6.32	1	0.12
Long-term potentiation	17	3.54	10	6.11	2	0.47	2	1.34	0	-	7	2.34	2	0.04	2	0.52
ErbB signaling pathway	22	3.51	6	0.09	4	2.64	1	0.36	0	-	14	10.02	4	0.03	4	2.79
Complement and coagulation cascades	4	3.38	1	1.65	1	0.38	0	-	0	-	3	0.1	0	-	0	-
Amyotrophic lateral sclerosis (ALS)	7	3.33	3	1.62	0	-	1	0.74	0	-	3	1.86	4	6.3	0	-
T cell receptor signaling pathway	22	3.22	9	1.84	2	0.04	2	0.68	0	-	11	4.62	5	0.42	2	0.07
Calcium signaling pathway	36	3.22	13	1.07	3	0.04	2	0.06	0	-	12	0.97	15	6.56	2	0
Folate biosynthesis	1	3.18	0	-	0	-	0	-	0	-	0	-	1	0.02	0	-
Aminoacyl-tRNA biosynthesis	1	3.18	0	-	0	-	0	-	0	-	0	-	1	0.02	0	-
Acute myeloid leukemia	15	3.1	3	0.06	5	9.09	1	0.05	0	-	8	4.63	1	0.52	3	2.57
ECM-receptor interaction	20	3.1	9	2.52	2	0.16	0	-	1	0.4	8	2	9	5.79	3	1.36
Tight junction	30	3.01	15	4.24	3	0.23	5	5.46	0	-	11	1.5	1	2.51	6	4.28
Endometrial cancer	14	2.79	4	0.16	4	5.66	1	0.02	0	-	7	3.47	2	0.2	3	2.8
DNA replication	1	2.73	0	-	0	-	0	-	0	-	1	0.24	0	-	0	-
Base excision repair	1	2.73	1	0.34	0	-	0	-	0	-	0	-	0	-	0	-
Porphyrin and chlorophyll metabolism	1	2.73	1	0.34	0	-	0	-	0	-	0	-	0	-	1	0.02
Pyruvate metabolism	2	2.72	1	0.7	1	0.19	0	-	0	-	0	-	0	-	0	-
p53 signaling pathway	17	2.7	4	0.18	3	1.76	1	0.18	2	4.77	7	1.91	9	7.75	2	0.41
Dorso-ventral axis formation	8	2.45	4	2.16	3	6.67	0	-	0	-	4	2.48	0	-	2	2.45
Adipocytokine signaling pathway	17	2.41	6	0.67	1	0.32	2	1.12	0	-	9	4.17	6	2.2	0	-
Urea cycle and metabolism of amino groups	1	2.4	0	-	0	-	0	-	0	-	0	-	1	0.2	0	-
Jak-STAT signaling pathway	32	2.36	11	0.52	2	0.05	4	2.43	1	0.01	11	0.86	11	2.72	2	0.09
Antigen processing and presentation	6	2.34	2	1.02	1	0.29	0	-	0	-	2	0.83	0	-	1	0.33
Glutathione metabolism	2	2.3	1	0.54	0	-	0	-	0	-	0	-	1	0.05	0	-
Glycine, serine and threonine metabolism	3	2.25	1	0.87	0	-	0	-	0	-	0	-	2	0.27	0	-
Dentatorubropallidoluysian atrophy (DRPLA)	5	2.19	2	0.75	0	-	0	-	0	-	2	0.89	2	1.51	1	0.59
Glycan structures - degradation	1	2.17	0	-	0	-	0	-	0	-	1	0.05	1	0.28	0	-
Fatty acid metabolism	3	2.15	1	0.83	0	-	1	0.05	0	-	1	0.69	1	0.24	0	-
Inositol phosphate metabolism	12	2.01	2	0.19	3	3.1	0	-	0	-	7	4.23	1	0.3	3	3.25
GnRH signaling pathway	21	1.98	8	0.86	5	4.3	1	0.43	0	-	9	1.96	5	0.29	3	0.95
Arginine and proline metabolism	2	1.98	0	-	0	-	0	-	0	-	0	-	2	0.02	0	-
Thyroid cancer	8	1.98	2	0.13	3	6.11	0	-	0	-	4	2.16	2	0.28	1	0.07
Taste transduction	3	1.95	1	0.75	1	0.21	0	-	0	-	0	-	0	-	1	0.19
Neurodegenerative Diseases	10	1.89	4	0.86	1	0.13	2	2.69	1	1.16	3	0.22	2	0.05	1	0.11
Glycan structures - biosynthesis 1	13	1.83	3	1.83	1	0.26	0	-	0	-	1	3.23	10	3.58	0	-
Fructose and mannose metabolism	3	1.76	1	0.66	0	-	0	-	0	-	2	0.1	1	0.13	0	-
Non-small cell lung cancer	13	1.72	2	0.43	3	2.52	1	0.04	0	-	10	8.96	3	0.14	1	0.35
Nitrogen metabolism	1	1.72	0	-	0	-	0	-	0	-	0	-	1	0.49	0	-
Phosphatidylinositol signaling system	16	1.65	4	0.09	4	3.69	1	0.21	0	-	8	2.75	1	0.93	4	3.87
Carbon fixation	1	1.61	0	-	0	-	0	-	0	-	0	-	0	-	1	0.19
Autoimmune thyroid disease	4	1.59	1	0.91	0	-	0	-	0	-	1	0.76	2	0.3	1	0.25
Gap junction	20	1.56	5	0.03	1	0	2	0.61	0	-	9	2.03	3	0.14	3	0.97
1- and 2-Methylnaphthalene degradation	1	1.49	1	0.11	0	-	0	-	0	-	0	-	0	-	0	-
Proteasome	1	1.49	0	-	1	0.2	0	-	0	-	0	-	0	-	0	-
Pyrimidine metabolism	9	1.45	2	1.41	2	0.12	0	-	0	-	3	0.53	4	0.03	0	-
Purine metabolism	17	1.41	6	0.69	3	0.15	0	-	0	-	5	0.91	5	0.07	0	-
Cell cycle	23	1.4	9	0.75	5	3.24	1	0.35	0	-	12	3.62	6	0.42	0	-
Limonene and pinene degradation	2	1.26	1	0.13	0	-	0	-	0	-	1	0.05	1	0.28	1	0.07
Aminosugars metabolism	2	1.26	0	-	0	-	0	-	0	-	2	0.05	0	-	0	-
Fc epsilon RI signaling pathway	16	1.24	8	1.94	2	0.24	2	0.98	0	-	8	2.39	3	0.21	1	0.27
Benzoate degradation via CoA ligation	2	1.15	1	0.09	0	-	0	-	0	-	1	0.01	1	0.33	1	0.09
Melanogenesis	20	1.14	9	1.32	4	2.12	2	0.53	0	-	4	0.4	2	0.84	2	0.02
Phenylalanine metabolism	2	1.05	1	0.05	0	-	0	-	0	-	0	-	1	0.38	0	-
Pathogenic Escherichia coli infection - EHEC	11	0.97	6	1.93	2	0.81	0	-	0	-	1	0.87	1	0.38	1	0.3
Pathogenic Escherichia coli infection - EPEC	11	0.97	6	1.93	2	0.81	0	-	0	-	1	0.87	1	0.38	1	0.3
Aminophosphonate metabolism	1	0.92	0	-	0	-	0	-	0	-	1	0.46	1	0.22	0	-
Long-term depression	15	0.86	5	0.01	1	0.25	1	0.24	1	0.46	6	0.73	2	0.28	3	1.59
Biosynthesis of steroids	2	0.85	1	0.02	0	-	0	-	0	-	1	0.1	0	-	0	-
Leukocyte transendothelial migration	21	0.83	13	4.24	1	0.16	2	0.39	0	-	6	0.16	1	1.91	1	0.12
Galactose metabolism	3	0.82	1	0.26	0	-	0	-	0	-	1	0.16	1	0.16	0	-
Glycan structures - biosynthesis 2	7	0.82	4	0.04	1	0.45	0	-	0	-	3	0.07	2	0.02	0	-
Glycosphingolipid biosynthesis - ganglioseries	1	0.8	1	0.48	0	-	0	-	0	-	1	0.41	0	-	0	-
Pentose and glucuronate interconversions	1	0.8	0	-	0	-	0	-	0	-	0	-	0	-	1	0.47
Maturity onset diabetes of the young	6	0.8	5	4.37	0	-	1	0.48	0	-	0	-	0	-	0	-
Glycosaminoglycan degradation	1	0.8	0	-	0	-	0	-	0	-	1	0.41	1	0.18	0	-
Natural killer cell mediated cytotoxicity	16	0.75	7	0.1	1	0.28	2	0.26	0	-	10	1.38	3	0.67	1	0.24
Butanoate metabolism	5	0.73	2	0.09	0	-	0	-	0	-	2	0	1	0.22	1	0.2
Selenoamino acid metabolism	3	0.73	1	0.22	0	-	0	-	0	-	1	0.13	1	0.2	0	-
Ether lipid metabolism	7	0.71	2	0.26	2	1.85	0	-	0	-	1	0.16	2	0.16	0	-
One carbon pool by folate	1	0.68	0	-	0	-	0	-	0	-	0	-	1	0.13	0	-
Caprolactam degradation	1	0.68	0	-	0	-	0	-	0	-	1	0.36	0	-	0	-
B cell receptor signaling pathway	12	0.65	6	1.21	1	0.45	1	0.1	0	-	7	2.63	2	0.02	2	0.59
Polyunsaturated fatty acid biosynthesis	5	0.62	1	0.17	0	-	0	-	0	-	3	1.54	2	0.7	1	0.26
Cytokine-cytokine receptor interaction	44	0.58	13	0.36	4	0.22	4	0.71	1	0.37	15	0.16	14	1.28	3	0.16
Reductive carboxylate cycle (CO2 fixation)	3	0.56	0	-	1	0.81	1	1.43	0	-	0	-	1	0.05	0	-
PPAR signaling pathway	9	0.53	2	0.91	0	-	2	1.15	0	-	3	0.15	3	0.17	1	0.39
Cell Communication	19	0.5	8	0.14	2	0.21	1	0.13	1	0.04	5	0.78	7	0.42	1	0.38
Propanoate metabolism	4	0.48	0	-	1	0.06	1	0.24	0	-	1	0.28	1	0.05	0	-
Asthma	3	0.46	1	0.09	0	-	0	-	0	-	0	-	2	0.33	1	0.09
Alanine and aspartate metabolism	4	0.4	2	0.32	0	-	0	-	0	-	1	0.24	1	0.09	1	0.02
Cell adhesion molecules (CAMs)	22	0.38	10	0.88	4	1.32	2	0.23	0	-	4	1.04	2	1.42	5	2.89
Pentose phosphate pathway	3	0.37	1	0.05	0	-	0	-	0	-	1	0.02	0	-	1	0.11
Type I diabetes mellitus	5	0.36	2	0.06	0	-	0	-	0	-	2	0.18	1	0.08	2	1.36
Alkaloid biosynthesis II	2	0.35	1	0.29	0	-	0	-	0	-	1	0.4	0	-	0	-
Alkaloid biosynthesis I	1	0.35	0	-	0	-	0	-	0	-	0	-	1	0.66	0	-
VEGF signaling pathway	13	0.35	6	0.67	2	0.32	1	0.2	0	-	8	2.85	1	0.9	1	0.37
Nucleotide sugars metabolism	1	0.35	0	-	0	-	0	-	0	-	0	-	1	0.66	0	-
Glycosylphosphatidylinositol(GPI)-anchor	2	0.35	1	0.29	1	0.31	0	-	0	-	0	-	1	0.3	0	-
Lysine biosynthesis	1	0.35	1	0.33	0	-	0	-	0	-	0	-	0	-	0	-
Huntington's disease	6	0.34	4	1.73	1	0.03	0	-	0	-	0	-	2	0.24	0	-
Apoptosis	15	0.33	5	0.17	0	-	2	0.82	0	-	7	1.05	5	0.64	1	0.17
Toll-like receptor signaling pathway	18	0.31	5	0.19	1	0.07	1	0.48	0	-	8	0.91	7	1.48	1	0.04
Epithelial cell signaling in Helicobacter pylori	12	0.3	7	1.76	1	0.43	0	-	0	-	4	0.05	3	0.08	1	0.47
C5-Branched dibasic acid metabolism	1	0.29	0	-	0	-	1	7.32	0	-	0	-	0	-	0	-
Lysine degradation	5	0.29	1	0.54	1	0.13	1	0.16	1	1.16	1	0.43	1	0.05	0	-
beta-Alanine metabolism	3	0.29	1	0.01	0	-	0	-	0	-	2	0.06	0	-	1	0.14
Neuroactive ligand-receptor interaction	38	0.27	15	0.1	3	0.22	0	-	1	0.37	11	0.68	12	0.4	1	1.56
Olfactory transduction	6	0.25	6	5.31	1	0.01	0	-	0	-	0	-	1	0.2	0	-
Prion disease	2	0.24	0	-	1	0.63	0	-	0	-	1	0.25	1	0.04	0	-
Hedgehog signaling pathway	10	0.2	6	1.57	0	-	0	-	0	-	3	0.23	1	0.49	3	2.65
Heparan sulfate biosynthesis	3	0.2	2	0.29	1	0.31	0	-	0	-	0	-	1	0.3	0	-
Methionine metabolism	3	0.2	0	-	0	-	0	-	0	-	1	0.4	2	0.88	0	-
Glutamate metabolism	4	0.18	2	0.22	0	-	0	-	0	-	2	0.13	0	-	1	0.03
O-Glycan biosynthesis	4	0.18	0	-	0	-	0	-	0	-	1	0.13	4	3.24	0	-
Renin-angiotensin system	3	0.16	1	0.44	0	-	1	0.86	0	-	1	0.46	0	-	0	-
SNARE interactions in vesicular transport	6	0.15	2	0.18	2	1.48	0	-	0	-	1	0.35	2	0	0	-
Atrazine degradation	1	0.15	0	-	0	-	0	-	0	-	1	0.06	0	-	0	-
Ubiquinone biosynthesis	1	0.15	0	-	0	-	0	-	0	-	1	0.06	0	-	0	-
Nicotinate and nicotinamide metabolism	3	0.13	2	0.07	1	0.17	0	-	0	-	0	-	1	0.45	0	-
ABC transporters - General	6	0.13	1	0.7	1	0.19	0	-	0	-	2	0.07	2	0.16	1	0.17
Glycerolipid metabolism	8	0.12	3	0.22	2	0.88	0	-	0	-	0	-	3	0.33	0	-
Parkinson's disease	3	0.11	1	0.23	0	-	0	-	0	-	1	0.33	0	-	1	0.29
Valine, leucine and isoleucine biosynthesis	1	0.1	1	0.12	0	-	0	-	0	-	0	-	0	-	0	-
Basal transcription factors	5	0.1	2	0.3	1	0.02	0	-	0	-	0	-	3	1.2	2	1.85
Glycosphingolipid biosynthesis - lactoseries	2	0.1	1	0.12	0	-	0	-	0	-	1	0.07	0	-	0	-
Hematopoietic cell lineage	13	0.09	4	0.15	1	0.14	2	0.84	1	0.39	1	1.96	2	0.44	2	0.18
Glycerophospholipid metabolism	11	0.09	3	0.24	2	0.38	2	1.21	1	0.55	1	1.46	4	0.44	0	-
Cholera - Infection	6	0.07	4	0.67	0	-	0	-	0	-	0	-	2	0.13	0	-
Basal cell carcinoma	8	0.06	6	1.66	1	0.36	0	-	0	-	0	-	2	0.17	0	-
Chondroitin sulfate biosynthesis	3	0.05	0	-	0	-	0	-	0	-	0	-	3	2.4	0	-
Regulation of autophagy	5	0.03	2	0.13	0	-	0	-	1	1.62	1	0.05	1	0.28	1	0.07
Citrate cycle (TCA cycle)	4	0.03	0	-	0	-	2	3.89	0	-	0	-	2	0.28	0	-
Sphingolipid metabolism	6	0.03	3	0.06	0	-	0	-	0	-	3	0.18	2	0.08	0	-
Glycosphingolipid biosynthesis - neo-lactoseries	3	0.02	2	0.17	0	-	0	-	0	-	0	-	1	0.38	0	-
Glyoxylate and dicarboxylate metabolism	2	0.02	0	-	1	0.5	0	-	0	-	1	0.36	0	-	0	-
RNA polymerase	3	0.02	1	0.17	1	0.24	0	-	0	-	1	0.26	0	-	0	-
Alzheimer's disease	5	0.02	1	0.09	1	0.07	2	4.05	0	-	1	0.01	2	0.33	1	0.09
Keratan sulfate biosynthesis	2	0.02	1	0.42	0	-	0	-	0	-	0	-	1	0.13	0	-
Taurine and hypotaurine metabolism	2	0.01	1	0.05	0	-	0	-	0	-	1	0	0	-	1	1.08
Phenylalanine, tyrosine and tryptophan biosynthesis	1	0.01	0	-	0	-	0	-	0	-	0	-	1	0.18	0	-
Novobiocin biosynthesis	1	0	0	-	0	-	0	-	0	-	0	-	1	1.27	0	-
