# Supplementary material for: MicroRNA signature of cis-platin resistant vs. cis-platin sensitive ovarian cancer cell lines
Source: J Ovarian Res. 2011 Sep 22;4:17. doi: 10.1186/1757-2215-4-17 (PMC3205057; doi:10.1186/1757-2215-4-17)
Supplement: Additional file 2 — List of pathways affected by the targets of miR-300. We used KEGG pathway analysis to identify the targets for the miR-300 and the pathways affected. Found genes column represents the number of miR-300 targets present in a particular pathway. The p-values given correspond to the number of targets involved in that particular pathway against total number of molecules or genes present in each pathway. [file 1757-2215-4-17-S2.XLS]

## Sheet: miR-300 targets and pathways af
KEGG Pathway	Gene Name	Found Genes	-ln(p-value)
Adherens junction	TGFBR1, IGF1R, SNAI1, RHOA, WASF3, SORBS1, CTNNA2, RAC1, CREBBP, CDC42, NLK, PVRL1, ACTG1, SMAD4, SNAI2, CTNNB1	16	17.6
TGF-beta signaling pathway	CUL1, TGFBR1, ID2, ID4, RHOA, ROCK1, ID1, ACVR1, ACVR2A, CREBBP, ACVR2B, SP1, ZFYVE16, BMPR2, RPS6KB1, TGFB3, SMAD4	17	14.45
Wnt signaling pathway	CXXC4, CUL1, MAPK8, FZD5, LRP6, RHOA, ROCK1, APC, DAAM1, RAC1, CREBBP, SIAH1, SFRP2, DVL2, PPP3CA, NLK, NFAT5, PRICKLE2, PRKACB, CTBP2, SMAD4, CTNNB1	22	12.49
Ubiquitin mediated proteolysis	CUL1, UBE4A, UBE3A, HERC2, BIRC6, CUL3, UBE2W, CBL, UBR5, SIAH1, UBE2C, SYVN1, CUL5, UBE2F, ITCH, BIRC4, UBE2E2, UBE2D3	18	8.5
Axon guidance	EFNB2, EPHA3, NTN4, SEMA6D, RHOA, ROCK1, KRAS, EPHA4, NRP1, RAC1, CDC42, PAK2, PPP3CA, NFAT5, SEMA3C, EPHB4, EFNB1	17	7.89
Notch signaling pathway	DLL1, HES1, CREBBP, DVL2, JAG1, RBPJ, JAG2, CTBP2	8	7.16
Long-term potentiation	GRM1, KRAS, ENSG00000143933, ENSG00000198668, CREBBP, GRIN2A, RAP1B, PPP3CA, RPS6KA3, PRKACB	10	6.11
Colorectal cancer	MAPK8, FZD5, TGFBR1, IGF1R, APPL1, KRAS, APC, RAC1, DVL2, TGFB3, SMAD4, CTNNB1	12	5.71
Olfactory transduction	PDE1C, ENSG00000143933, PRKG1, ENSG00000198668, GNAL, PRKACB	6	5.31
Focal adhesion	MAPK8, IGF1R, RHOA, ROCK1, COL3A1, ITGA6, VAV3, RAC1, CDC42, PAK2, RAP1B, ITGAV, COL1A2, ARHGAP5, ACTG1, BIRC4, COL4A1, PDGFC, COL11A1, CTNNB1	20	4.63
Regulation of actin cytoskeleton	MYH9, SSH2, RHOA, ROCK1, KRAS, NCKAP1, FGFR2, ITGA6, VAV3, FGF13, APC, FGF1, RAC1, FGF7, CDC42, PAK2, ITGAV, ACTG1, PIP5K3, CYFIP1, MYH10	21	4.51
Maturity onset diabetes of the young	NEUROD1, PAX6, HES1, NR5A2, MNX1	5	4.37
Leukocyte transendothelial migration	VCAM1, RHOA, ROCK1, VAV3, CTNNA2, RAC1, CDC42, RAP1B, CLDN1, ARHGAP5, MAPK14, ACTG1, CTNNB1	13	4.24
Tight junction	MYH9, VAPA, RHOA, KRAS, PRKCE, CTNNA2, EPB41L1, CDC42, PARD6B, CLDN1, ACTG1, MYH10, EPB41, MAGI1, CTNNB1	15	4.24
MAPK signaling pathway	MAP2K3, MAPK8, TGFBR1, KRAS, ATF2, MEF2C, BDNF, FASLG, FGFR2, DDIT3, FGF13, FGF1, RAC1, FGF7, CDC42, PAK2, RAP1B, PPP3CA, NLK, NF1, MAPK14, RPS6KA3, PRKACB, TGFB3	24	4.23
Renal cell carcinoma	KRAS, EGLN3, RAC1, CREBBP, CDC42, PAK2, RAP1B, ETS1, TGFB3	9	3.64
Pancreatic cancer	MAPK8, TGFBR1, KRAS, CDK6, RAC1, CDC42, RALA, TGFB3, SMAD4	9	3.19
Circadian rhythm	BHLHB2, CRY1, ARNTL	3	3.04
ECM-receptor interaction	SDC2, COL3A1, ITGA6, FNDC3A, ITGAV, COL1A2, CD44, COL4A1, COL11A1	9	2.52
Melanoma	IGF1R, KRAS, CDK6, FGF13, MITF, FGF1, FGF7, PDGFC	8	2.18
Dorso-ventral axis formation	KRAS, ETS2, ERBB4, ETS1	4	2.16
Fc epsilon RI signaling pathway	MAP2K3, MAPK8, KRAS, PRKCE, IL13, VAV3, RAC1, MAPK14	8	1.94
Pathogenic Escherichia coli infection - EHEC	RHOA, ROCK1, CDC42, CLDN1, ACTG1, CTNNB1	6	1.93
Pathogenic Escherichia coli infection - EPEC	RHOA, ROCK1, CDC42, CLDN1, ACTG1, CTNNB1	6	1.93
Chronic myeloid leukemia	TGFBR1, KRAS, CDK6, NFKBIA, CBL, CTBP2, TGFB3, SMAD4	8	1.87
T cell receptor signaling pathway	RHOA, KRAS, NFKBIA, CBL, VAV3, CDC42, PAK2, PPP3CA, NFAT5	9	1.84
Glycan structures - biosynthesis 1	HS6ST2, EXT1, B3GNT2	3	1.83
Epithelial cell signaling in Helicobacter pylori	MAPK8, NFKBIA, ATP6V1H, RAC1, CDC42, ATP6V0A2, MAPK14	7	1.76
Oxidative phosphorylation	NDUFAB1, ATP6V1H, ATP6V0A2	3	1.76
Huntington's disease	BDNF, ENSG00000143933, ENSG00000198668, CREBBP	4	1.73
Basal cell carcinoma	FZD5, APC, PTCH1, DVL2, HHIP, CTNNB1	6	1.66
Complement and coagulation cascades	F3	1	1.65
Amyotrophic lateral sclerosis (ALS)	RAC1, PPP3CA, SLC1A2	3	1.62
Hedgehog signaling pathway	RAB23, PTCH1, GAS1, HHIP, CSNK1G3, PRKACB	6	1.57
Glycolysis / Gluconeogenesis	PDHA1	1	1.46
Pyrimidine metabolism	NT5C2, POLR2K	2	1.41
Melanogenesis	FZD5, KRAS, ENSG00000143933, ENSG00000198668, MITF, CREBBP, DVL2, PRKACB, CTNNB1	9	1.32
Tyrosine metabolism	MYST4	1	1.3
B cell receptor signaling pathway	KRAS, NFKBIA, VAV3, RAC1, PPP3CA, NFAT5	6	1.21
mTOR signaling pathway	CAB39, ENSG00000164327, ULK2, RPS6KA3, RPS6KB1	5	1.15
Prostate cancer	IGF1R, KRAS, NFKBIA, FGFR2, FOXO1, CREBBP, PDGFC, CTNNB1	8	1.14
Calcium signaling pathway	PDE1C, GRM1, ADRB2, PTGFR, ATP2A2, ENSG00000143933, ATP2B1, ENSG00000198668, GRIN2A, PPP3CA, ERBB4, GNAL, PRKACB	13	1.07
Antigen processing and presentation	HSP90AB1, NFYB	2	1.02
Insulin signaling pathway	MAPK8, SOCS4, KRAS, CBL, ENSG00000143933, SORBS1, ENSG00000198668, FOXO1, RHOQ, RPS6KB1, PRKACB	11	0.93
Autoimmune thyroid disease	FASLG	1	0.91
PPAR signaling pathway	ACSL3, SORBS1	2	0.91
Cell adhesion molecules (CAMs)	SDC2, VCAM1, NFASC, ITGA6, SELE, NRXN1, NLGN1, ITGAV, PVRL1, CLDN1	10	0.88
Glycine, serine and threonine metabolism	GLDC	1	0.87
GnRH signaling pathway	MAP2K3, MAPK8, KRAS, ENSG00000143933, ENSG00000198668, CDC42, MAPK14, PRKACB	8	0.86
Neurodegenerative Diseases	NR4A2, APP, CREBBP, SETX	4	0.86
Fatty acid metabolism	ACSL3	1	0.83
Cell cycle	CUL1, WEE1, CDC14B,CDC14C, CDK6, CDC14A, CCNA2, CREBBP, TGFB3, SMAD4	9	0.75
Dentatorubropallidoluysian atrophy (DRPLA)	ITCH, MAGI1	2	0.75
Taste transduction	PRKACB	1	0.75
Histidine metabolism	PRPS2	1	0.7
Pyruvate metabolism	PDHA1	1	0.7
Bladder cancer	KRAS	1	0.7
ABC transporters - General	ABCA1	1	0.7
Purine metabolism	PDE1C, PDE5A, NT5C2, POLR2K, PRPS2, PDE10A	6	0.69
Cholera - Infection	ARF1, ATP6V1H, ATP6V0A2, ACTG1	4	0.67
VEGF signaling pathway	KRAS, RAC1, CDC42, PPP3CA, MAPK14, NFAT5	6	0.67
Adipocytokine signaling pathway	MAPK8, NFKBIA, ACSL3, ADIPOR2, JAK2, NPY	6	0.67
Fructose and mannose metabolism	PFKFB3	1	0.66
Glutathione metabolism	GCLM	1	0.54
Lysine degradation	AASDHPPT	1	0.54
Jak-STAT signaling pathway	SOCS4, IL15RA, SOCS5, CBL, IL13, SPRY4, CREBBP, SPRY1, CLCF1, JAK2, SPRY2	11	0.52
Glycosphingolipid biosynthesis - ganglioseries	ST6GALNAC3	1	0.48
Renin-angiotensin system	NLN	1	0.44
Non-small cell lung cancer	KRAS, CDK6	2	0.43
Keratan sulfate biosynthesis	B3GNT2	1	0.42
Cytokine-cytokine receptor interaction	TGFBR1, IL15RA, FLT3LG, FASLG, ACVR1, IL13, ACVR2A, TNFRSF21, ACVR2B, BMPR2, CLCF1, TGFB3, PDGFC	13	0.36
Base excision repair	HMGB1	1	0.34
Porphyrin and chlorophyll metabolism	MMAB	1	0.34
Lysine biosynthesis	AASDHPPT	1	0.33
Alanine and aspartate metabolism	GAD1, PDHA1	2	0.32
Glioma	IGF1R, KRAS, CDK6, ENSG00000143933, ENSG00000198668	5	0.31
Basal transcription factors	GTF2I, GTF2E1	2	0.3
Alkaloid biosynthesis II	MYST4	1	0.29
Heparan sulfate biosynthesis	HS6ST2, EXT1	2	0.29
Glycosylphosphatidylinositol(GPI)-anchor	ENSG00000197121	1	0.29
Galactose metabolism	GALK2	1	0.26
Ether lipid metabolism	PPAP2B, PAFAH1B1	2	0.26
Glycerophospholipid metabolism	PPAP2B, ETNK1, MYST4	3	0.24
Parkinson's disease	GPR37	1	0.23
Glutamate metabolism	GAD1, GCLM	2	0.22
Selenoamino acid metabolism	SEPHS1	1	0.22
Glycerolipid metabolism	LIPG, PPAP2B, DGAT2	3	0.22
Inositol phosphate metabolism	PIK3C3, PIP5K3	2	0.19
Toll-like receptor signaling pathway	MAP2K3, MAPK8, NFKBIA, RAC1, MAPK14	5	0.19
SNARE interactions in vesicular transport	STX12, STX16	2	0.18
p53 signaling pathway	CDK6, PPM1D, SIAH1, PMAIP1	4	0.18
Glycosphingolipid biosynthesis - neo-lactoseries	B3GNT5, B3GNT2	2	0.17
Apoptosis	NFKBIA, FASLG, PPP3CA, PRKACB, BIRC4	5	0.17
Polyunsaturated fatty acid biosynthesis	ELOVL2	1	0.17
RNA polymerase	POLR2K	1	0.17
Endometrial cancer	KRAS, CTNNA2, APC, CTNNB1	4	0.16
Hematopoietic cell lineage	FLT3LG, ITGA6, CD24,CD24L4, CD44	4	0.15
Small cell lung cancer	CDK6, NFKBIA, ITGA6, ITGAV, BIRC4, COL4A1	6	0.14
Cell Communication	COL3A1, GJA10, ITGA6, KRT38, COL1A2, ACTG1, COL4A1, COL11A1	8	0.14
Regulation of autophagy	PIK3C3, ULK2	2	0.13
Limonene and pinene degradation	MYST4	1	0.13
Thyroid cancer	KRAS, CTNNB1	2	0.13
Valine, leucine and isoleucine biosynthesis	PDHA1	1	0.12
Glycosphingolipid biosynthesis - lactoseries	B3GNT5	1	0.12
1- and 2-Methylnaphthalene degradation	MYST4	1	0.11
Neuroactive ligand-receptor interaction	OPRK1, NR3C1, GABRA5, GRM1, ADRB2, GRM3, PTGFR, GABRG1, NPY1R, CNR1, GRM8, GRIN2A, GABRB3, THRB, GRID2	15	0.1
Natural killer cell mediated cytotoxicity	KRAS, FASLG, VAV3, RAC1, PPP3CA, CD48, NFAT5	7	0.1
Butanoate metabolism	GAD1, PDHA1	2	0.09
ErbB signaling pathway	MAPK8, KRAS, CBL, PAK2, ERBB4, RPS6KB1	6	0.09
Benzoate degradation via CoA ligation	MYST4	1	0.09
Alzheimer's disease	APP	1	0.09
Phosphatidylinositol signaling system	PIK3C3, ENSG00000143933, ENSG00000198668, PIP5K3	4	0.09
Asthma	IL13	1	0.09
Nicotinate and nicotinamide metabolism	PBEF1, NT5C2	2	0.07
Acute myeloid leukemia	KRAS, JUP, RPS6KB1	3	0.06
Sphingolipid metabolism	PPAP2B, SGMS1, B4GALT6	3	0.06
Type I diabetes mellitus	GAD1, FASLG	2	0.06
Type II diabetes mellitus	MAPK8, SOCS4, PRKCE	3	0.06
Phenylalanine metabolism	MYST4	1	0.05
Taurine and hypotaurine metabolism	GAD1	1	0.05
Pentose phosphate pathway	PRPS2	1	0.05
Glycan structures - biosynthesis 2	B3GNT5, B3GNT2, ST6GALNAC3, B4GALT6	4	0.04
Gap junction	GRM1, KRAS, PRKG1, PRKACB, PDGFC	5	0.03
Biosynthesis of steroids	HMGCR	1	0.02
Long-term depression	GRM1, IGF1R, KRAS, PRKG1, GRID2	5	0.01
beta-Alanine metabolism	GAD1	1	0.01
